# Supplementary material for: Pipeline progress and portfolio management of the top 30 pharma companies over the past two decades
Source: J Pharm Policy Pract. 2023 Sep 28;16:109. doi: 10.1186/s40545-023-00612-6 (PMC10540351; doi:10.1186/s40545-023-00612-6)
Supplement: Supplementary file 1 — Additional file 1. Indication Areas, ATC code level 1. [file 40545_2023_612_MOESM1_ESM.xlsx]

## Sheet: Tabelle1
Additional file 1 - Indication Areas, ATC code level 1
			Indication area	ATC Level 1 Code	Abbreviation
			Alimentary tract and metabolism	A	META
			Antiinfectives for systemic use	J	INFEC
			Antineoplastic and immunomodulating agents	L	ONCO
			Antiparasitic products, insecticides and repellents	P	PARA
			Blood and blood forming organs	B	HAEM
			Cardiovascular system	C	CARD
			Dermatologicals	D	DERMA
			Genito-urinary system and sex hormones	G	URO
			Musculo-skeletal system	M	MUSCO
			Nervous system	N	NEURO
			Respiratory system	R	RESP
			Sensory organs	S	SENS
			Systemic hormonal preparations, excluding sex hormones and insulins	H	HORM
			Various	V	VAR
