# Supplementary material for: Pipeline progress and portfolio management of the top 30 pharma companies over the past two decades
Source: J Pharm Policy Pract. 2023 Sep 28;16:109. doi: 10.1186/s40545-023-00612-6 (PMC10540351; doi:10.1186/s40545-023-00612-6)
Supplement: Supplementary file 2 — Additional file 2. Clinical trials (N) per study phase over the past two decades. [file 40545_2023_612_MOESM2_ESM.xlsx]

## Sheet: Tabelle1
Additional file 2 - Clinical trials (N) per study phase over the past two decades
			Study Phase	2000	2001	2002	2003	2004	2005	2006	2007	2008	2009	2010	2011	2012	2013	2014	2015	2016	2017	2018	2019	2020
			Phase I	6	28	76	101	112	137	200	283	333	379	444	416	336	340	358	251	258	254	245	237	204
			Phase II	22	29	80	95	129	170	218	245	251	244	202	173	165	115	143	107	112	84	80	78	58
			Phase III	54	69	137	186	279	305	358	277	287	259	252	238	249	234	214	174	141	134	145	115	112
			Phase IV	9	26	87	124	135	129	123	116	113	95	107	70	68	61	60	55	63	37	44	26	24
