# Supplementary material for: Pipeline progress and portfolio management of the top 30 pharma companies over the past two decades
Source: J Pharm Policy Pract. 2023 Sep 28;16:109. doi: 10.1186/s40545-023-00612-6 (PMC10540351; doi:10.1186/s40545-023-00612-6)
Supplement: Supplementary file 3 — Additional file 3. Regression results, Impact of indication areas and companies on study duration. [file 40545_2023_612_MOESM3_ESM.xlsx]

## Sheet: Tabelle1
Additional file 3 - Regression results, Impact of indication areas and companies on study duration
	Study duration	Coefficient	SE	p-value
	Indication areas
	CARD	1.15531	0.0774607	0
	DERM	1.37237	0.0981163	0
	HAEM	1.81951	0.112229	0
	HORM	1.57472	0.319212	0
	INFEC	1.57133	0.0661099	0
	META	1.31512	0.059845	0
	MUSCO	1.8103	0.0944646	0
	NEURO	1.46337	0.0563641	0
	ONCIM	3.26949	0.0518777	0
	PARA
	RESP	0.973341	0.0705427	0
	SENS	0.560584	0.117898	0
	URO	1.42967	0.0995231	0
	VAR	0.9982	0.119152	0
	Company
	Abbott	-0.63637	0.194163	0.001
	Allergan	-0.160537	0.205614	0.435
	Amgen	-0.295756	0.175442	0.092
	Astellas Pharma Inc	-0.98161	0.1934	0
	AstraZeneca	-0.642638	0.145125	0
	Bausch & Lomb	-0.867106	0.211469	0
	Bayer	-0.691431	0.159226	0
	Biogen	-0.406664	0.191638	0.034
	Boehringer Ingelheim	-0.447137	0.15375	0.004
	Bristol-Myers Squibb	-0.70442	0.15631	0
	CSL Behring	-0.83164	0.302676	0.006
	Daiichi Sankyo, Inc.	-0.816199	0.204567	0
	Eisai Inc.	-0.385497	0.178275	0.031
	Eli Lilly and Company	-0.654009	0.143888	0
	Gilead Sciences	-0.013207	0.175541	0.94
	GlaxoSmithKline	-1.05632	0.139383	0
	Johnson&Johnson	-0.583125	0.14766	0
	MSD	-0.763403	0.143637	0
	Merck KGaA	-0.546431	0.200746	0.006
	Mylan	-0.845783	0.162268	0
	Novartis	-0.112937	0.143983	0.433
	Novo Nordisk	-1.25356	0.154939	0
	Otsuka	-0.271697	0.186137	0.144
	Pfizer	-0.77918	0.140434	0
	Roche	-0.2976	0.143076	0.038
	Sanofi	-0.798822	0.148	0
	Takeda	-0.645522	0.165944	0
	Teva	-0.773714	0.173371	0
	UCB	-0.269386	0.178122	0.13
	_cons	1.01572	0.138846	0
	*p<0.1
	**p<0.05
	***p<0.01
